# Supplementary material for: Oleic Acid Status Positively Correlates with the Soluble Receptor for Advanced Glycation End-Products (sRAGE) in Healthy Adults Who Are Homozygous for G Allele of RAGE G82S Polymorphism
Source: Cells. 2023 Jun 19;12(12):1662. doi: 10.3390/cells12121662 (PMC10297244; doi:10.3390/cells12121662)
Supplement: Supplementary file 1 [file cells-12-01662-s001.zip]

Archive with 3 entries (2 files):
- cells-2294509-supplementary-/
- cells-2294509-supplementary-/Supplementary Figure.tiff
- cells-2294509-supplementary-/Supplementary Table 1-Final.pdf
